# Supplementary material for: Manniosides G-J, New Ursane- and Lupane-Type Saponins from Schefflera mannii (Hook.f.) Harms
Source: Molecules. 2024 Jul 23;29(15):3447. doi: 10.3390/molecules29153447 (PMC11313943; doi:10.3390/molecules29153447)
Supplement: Supplementary file 1 [file molecules-29-03447-s001.zip]

Archive with 1 entries (1 files):
- molecules-3106570-supplementary.pdf
